# Supplementary material for: Untargeted Metabolomics Identifies Potential Hypertrophic Cardiomyopathy Biomarkers in Carriers of MYBPC3 Founder Variants
Source: Int J Mol Sci. 2023 Feb 17;24(4):4031. doi: 10.3390/ijms24044031 (PMC9961357; doi:10.3390/ijms24044031)
Supplement: Supplementary file 1 [file ijms-24-04031-s001.zip]

Archive with 1 entries (1 files):
- ijms-2156007-supplementary.pdf
